# Supplementary material for: Competitive interactions shape brain dynamics and computation across species
Source: bioRxiv. 2024 Oct 22:2024.10.19.619194. Preprint. [Version 1] doi: 10.1101/2024.10.19.619194 (PMC11526968; doi:10.1101/2024.10.19.619194)
Supplement: Supplement 2 [file media-2.zip]

Archive with 4 entries (3 files):
- Supplementary_Tables/
- Supplementary_Tables/Supplementary_Tables_Human.xlsx
- Supplementary_Tables/Supplementary_Tables_Macaque.xlsx
- Supplementary_Tables/Supplementary_Tables_Mouse.xlsx
