# Supplementary material for: Competitive interactions shape brain dynamics and computation across species
Source: bioRxiv. 2024 Oct 22:2024.10.19.619194. Preprint. [Version 1] doi: 10.1101/2024.10.19.619194 (PMC11526968; doi:10.1101/2024.10.19.619194)
Supplement: Supplement 2 [file media-2.zip › Supplementary_Tables/Supplementary_Tables_Human.xlsx]

## Sheet: FC fit
Row	Baseline_Mean	Baseline_SD	Altered_Mean	Altered_SD	tStat	df	pVal	Effect_Size	CI_Lower	CI_Upper	FDR_pVal	Sig
POS_vs_POSNEG	4.25e-01	6.75e-02	6.99e-01	1.08e-01	-25.54	99	0.00000	-3.04	-3.82	-2.49	p-FDR < 0.001	***

## Sheet: FC Anticorrelations
Row	Baseline_Mean	Baseline_SD	Altered_Mean	Altered_SD	tStat	df	pVal	Effect_Size	CI_Lower	CI_Upper	FDR_pVal	Sig
POS_vs_POSNEG	3.42e-02	3.94e-02	2.39e-01	1.62e-01	-14.40	99	0.00000	-1.73	-2.04	-1.50	p-FDR < 0.001	***

## Sheet: GEC Anticorrelations
Row	Baseline_Mean	Baseline_SD	Altered_Mean	Altered_SD	tStat	df	pVal	Effect_Size	CI_Lower	CI_Upper	FDR_pVal	Sig
POS_vs_POSNEG	0.00e+00	0.00e+00	2.57e-01	7.85e-02	-32.70	99	0.00000	-4.60	-5.56	-3.96	p-FDR < 0.001	***

## Sheet: Metastability
Row	Baseline_Mean	Baseline_SD	Altered_Mean	Altered_SD	tStat	df	pVal	Effect_Size	CI_Lower	CI_Upper	FDR_pVal	Sig
POS_vs_POSNEG	1.85e-01	1.95e-02	1.53e-01	3.53e-02	10.31	99	0.00000	1.12	0.91	1.37	p-FDR < 0.001	***

## Sheet: Local-global hierarchy
Row	Baseline_Mean	Baseline_SD	Altered_Mean	Altered_SD	tStat	df	pVal	Effect_Size	CI_Lower	CI_Upper	FDR_pVal	Sig
POS_vs_POSNEG	1.54e-02	3.58e-03	2.03e-02	7.90e-03	-6.77	99	0.00000	-0.80	-0.99	-0.63	p-FDR < 0.001	***

## Sheet: Hierarchy of irreversibility
Row	Baseline_Mean	Baseline_SD	Altered_Mean	Altered_SD	tStat	df	pVal	Effect_Size	CI_Lower	CI_Upper	FDR_pVal	Sig
POS_vs_POSNEG	8.97e-06	4.45e-06	6.20e-05	1.74e-04	-3.03	99	0.00310	-0.43	-0.72	-0.34	0.003	**

## Sheet: Synergy
Row	Baseline_Mean	Baseline_SD	Altered_Mean	Altered_SD	tStat	df	pVal	Effect_Size	CI_Lower	CI_Upper	FDR_pVal	Sig
POS_vs_POSNEG	5.84e-01	1.29e-01	8.25e-01	2.77e-01	-12.81	99	0.00000	-1.11	-1.30	-0.97	p-FDR < 0.001	***

## Sheet: NeuroSynth matching
Row	Baseline_Mean	Baseline_SD	Altered_Mean	Altered_SD	tStat	df	pVal	Effect_Size	CI_Lower	CI_Upper	FDR_pVal	Sig
POS_vs_POSNEG	2.90e-01	9.40e-03	3.52e-01	5.17e-02	-13.96	99	0.00000	-1.67	-1.98	-1.43	p-FDR < 0.001	***

## Sheet: Computational capacity
Row	Baseline_Mean	Baseline_SD	Altered_Mean	Altered_SD	tStat	df	pVal	Effect_Size	CI_Lower	CI_Upper	FDR_pVal	Sig
POS_vs_POSNEG	4.29e+00	1.91e-01	4.36e+00	3.00e-01	-2.22	99	0.02900	-0.28	-0.51	-0.04	0.029	*

## Sheet: Max Synchro
Row	Baseline_Mean	Baseline_SD	Altered_Mean	Altered_SD	tStat	df	pVal	Effect_Size	CI_Lower	CI_Upper	FDR_pVal	Sig
POS_vs_POSNEG	8.37e-01	6.73e-02	7.25e-01	1.47e-01	9.48	99	0.00000	0.97	0.80	1.18	p-FDR < 0.001	***

[truncated: 6 more sheets: Idiff, SSIM, AvgLength, AvgWeight, Clustering, Modularity]
